# Supplementary material for: Bone marrow concentrate promotes bone regeneration with a suboptimal-dose of rhBMP-2
Source: PLoS One. 2018 Jan 18;13(1):e0191099. doi: 10.1371/journal.pone.0191099 (PMC5773187; doi:10.1371/journal.pone.0191099)
Supplement: S1 Table — The upper panel represents the concentration rate of mononuclear cells (MNCs) and the lower panel represents the concentration rate of platelets (PLTs) in PRP, PPP, BMC and BM-PPP groups. (XLS) [file pone.0191099.s001.xls]

## Sheet: Sheet1
	S1 Table. Concetration rates in each fraction
	concentrate rate (%)
	PB → PRP	BM → BMC	PB → PPP	BM → BMPPP
	2.22	2.86	0.0243902	0.030303
	2.3	2.27	0.243243	0.113924
	2.76	2.79	0.0243902	0
	4.09	1.97	0	0.0263158
	1.25	2.23	0.208333	0.128205
	2.52±1.03	2.42±0.38	0.10±0.10	0.05±0.05
	concentrate rate (%)
	PB → PRP	BM → BMC	PB → PPP	BM → BMPPP
	7.32	6.74	0.152778	0.243243
	2.73	3.02	0.806122	0.245033
	3.24	6.59	0.115385	0.306818
	6.07	2.75	0.117241	0.304348
	1.62	4.95	0.642534	0.439394
	4.196±2.40	4.81±1.89	0.37±0.30	0.31±0.07
