# Supplementary material for: Bone marrow concentrate promotes bone regeneration with a suboptimal-dose of rhBMP-2
Source: PLoS One. 2018 Jan 18;13(1):e0191099. doi: 10.1371/journal.pone.0191099 (PMC5773187; doi:10.1371/journal.pone.0191099)
Supplement: S2 Table — (XLSX) [file pone.0191099.s002.xlsx]

## Sheet: Sheet1
Data of bone augmentation model
2W after transplantation
total area			donor 1					donor 2					donor 3					donor 4					donor 5
(TA)			section 1	section 2	section 3	section 4	section 5	section 1	section 2	section 3	section 4	section 5	section 1	section 2	section 3	section 4	section 5	section 1	section 2	section 3	section 4	section 5	section 1	section 2	section 3	section 4	section 5
		Cont BMP	86393	90089	77165	69943	70678	86393	90089	77165	69943	70678	86393	90089	77165	69943	70678	86393	90089	77165	69943	70678	86393	90089	77165	69943	70678
		PB	53233	54130	67367	60220	60599	52245	44645	60950	51560	62698	dead	dead	dead	dead	dead	80275	81801	56933	83932	80459	51086	52888	49118	59626	56736
		PBPPP	60282	92029	92629	85202	92532	52602	36244	42303	38655	41530	99794	86606	82481	82489	64632	66884	64347	61637	63138	65752	53199	50853	45048	45495	44010
		PBPRP	73381	71671	72603	81339	67067	45312	50277	47119	42872	41743	66183	76234	73704	76579	80234	75491	71207	75672	71428	77294	42745	39373	52201	52034	55347
		BM	69364	85779	89447	68289	64995	87813	79743	89772	67232	80556	70476	80362	80691	80460	74040	79674	85066	76539	81334	88674	93674	88815	82435	80578	73468
		BMPPP	63385	52027	54277	46207	58143	65827	51658	76636	81570	85234	41757	42426	60128	57198	55859	44665	41490	47817	47056	47250	89943	54173	87549	84916	88723
		BMAC	40040	55965	70407	34581	39594	66632	74282	65797	84166	83309	51878	51853	99290	99290	37705	38539	39473	37906	36261	54398	74296	73282	74789	75148	74475
whole new bone area			donor 1					donor 2					donor 3					donor 4					donor 5
(BA)			section 1	section 2	section 3	section 4	section 5	section 1	section 2	section 3	section 4	section 5	section 1	section 2	section 3	section 4	section 5	section 1	section 2	section 3	section 4	section 5	section 1	section 2	section 3	section 4	section 5
		Cont BMP	216	1565	455	1553	951	2456	1765	375	1563	678	2421	654	568	783	471	2130	2565	466	1353	103	1987	1335	2726	1255	1927
		PB	3194	2918	4034	4830	4208	2550	1855	3468	1863	3675	dead	dead	dead	dead	dead	3164	3872	2087	2821	3620	2429	2796	1950	2224	2323
		PBPPP	3259	6335	4988	3643	4031	3745	1470	1555	2616	1266	1597	2085	3367	2817	2492	5640	7217	4874	3116	2631	2785	1403	2103	2038	2671
		PBPRP	3182	3359	7038	7588	6502	2370	2157	2575	3298	2018	5019	4848	3499	3729	4653	2232	2977	2613	2921	3114	1562	1517	2875	2453	2925
		BM	5042	4362	5235	4885	4639	6354	3698	4248	4725	4250	4201	4426	4332	4263	3427	4964	6231	5973	6720	6450	5768	6622	6952	4132	5226
		BMPPP	2323	3162	1842	3027	1862	6733	5108	1702	2322	1909	2239	1944	1871	1873	2059	2475	1478	2804	2342	2720	5179	4079	3221	4275	4500
		BMAC	3560	6160	3712	3702	4507	5098	6526	6045	6797	7581	4412	4529	6634	7678	2381	3852	3236	3491	3172	5059	6647	8024	6918	7037	6537
Bone area at the surface of TCP particles			donor 1					donor 2					donor 3					donor 4					donor 5
			section 1	section 2	section 3	section 4	section 5	section 1	section 2	section 3	section 4	section 5	section 1	section 2	section 3	section 4	section 5	section 1	section 2	section 3	section 4	section 5	section 1	section 2	section 3	section 4	section 5
		Cont BMP	188	375	125	134	294	377	175	245	145	276	255	166	233	277	211	211	189	316	220	194	188	253	142	277	154
(SA)		PB	206	306	766	890	946	686	539	662	536	1025	dead	dead	dead	dead	dead	972	1332	784	899	1021	662	874	643	980	810
		PBPPP	226	448	518	512	458	317	177	181	124	111	572	400	205	170	452	647	614	707	620	401	509	390	465	715	315
		PBPRP	490	505	1528	1042	1297	263	492	339	714	362	309	356	646	367	694	651	672	658	778	403	397	319	571	439	661
		BM	878	1116	1216	991	1064	1051	1975	864	251	3581	496	525	1067	1021	1060	2043	2685	2065	3805	1850	2877	2356	2580	2622	2706
		BMPPP	730	277	931	294	604	1849	641	242	308	360	455	483	501	347	282	641	549	456	425	356	468	387	759	758	621
		BMAC	1239	1164	1699	708	885	1754	2050	1823	2940	3669	1066	1189	1487	2118	445	2174	2138	1760	1623	2579	2736	3494	2630	3176	2636
4W after transplantation
total area			donor 1					donor 2					donor 3					donor 4					donor 5
(TA)			section 1	section 2	section 3	section 4	section 5	section 1	section 2	section 3	section 4	section 5	section 1	section 2	section 3	section 4	section 5	section 1	section 2	section 3	section 4	section 5	section 1	section 2	section 3	section 4	section 5
		Cont BMP	53928	54368	65328	70674	77147	53928	54368	65328	70674	77147	53928	54368	65328	70674	77147	53928	54368	65328	70674	77147	53928	54368	65328	70674	77147
		PB	69962	75282	74830	74080	73700	71565	73551	74368	73763	69914	dead	dead	dead	dead	dead	73532	83838	75354	83954	80438	73259	74474	74974	77374	76897
		PBPPP	65908	66286	64200	67765	68680	71380	66044	69083	66580	64940	101784	100610	92329	91593	87470	75107	69410	70497	68829	74147	71524	74528	77790	75250	74075
		PBPRP	71705	69452	69234	70548	68440	49053	46676	51331	52930	47114	74485	70451	70472	90391	55204	81205	78000	79900	83785	80049	56749	56377	56038	59193	56139
		BM	49015	52192	44926	44843	47146	86983	86730	86733	87547	89350	59814	57927	64278	63603	59672	66198	63457	51112	52264	58449	96178	99904	93236	99963	92070
		BMPPP	50889	53013	51904	39217	49434	64219	66197	66743	65764	69608	93623	81761	92858	91843	66840	47201	48345	45646	45961	52303	74796	74559	74179	75023	75074
		BMAC	42406	37773	38212	43960	42674	82035	51214	87908	50316	92580	53641	49317	49287	48172	57444	43125	42880	43131	44508	55083	93933	86318	88184	89819	90001
whole new bone area			donor 1					donor 2					donor 3					donor 4					donor 5
(BA)		bone volume	section 1	section 2	section 3	section 4	section 5	section 1	section 2	section 3	section 4	section 5	section 1	section 2	section 3	section 4	section 5	section 1	section 2	section 3	section 4	section 5	section 1	section 2	section 3	section 4	section 5
		Cont BMP	3482	4765	3015	5613	3458	3123	2341	4532	4311	564	4322	3444	3765	3839	3444	4031	4587	3865	5321	3494	3241	4532	4897	4642	5741
		PB	3194	2918	6034	4830	4208	2550	1855	3468	1863	3675	dead	dead	dead	dead	dead	8164	9872	7987	10821	10620	14429	14796	10950	10224	12323
		PBPPP	4102	5760	4030	4376	3598	8337	8239	7532	9740	7274	12206	9655	13169	13319	9341	13919	11564	12022	8352	12968	10618	9725	10397	8740	10376
		PBPRP	8013	7226	8501	8147	7589	6044	6149	5071	6505	6932	8864	6672	11143	15006	5876	12122	7517	13520	9052	8941	5885	7210	8227	8784	6167
		BM	5663	5422	6061	5746	6856	9514	11098	11348	12420	14529	8311	8366	10575	8243	6748	6790	6387	8182	9251	9466	10972	17560	10743	14888	10899
		BMPPP	4130	5165	4668	2731	4110	6666	6219	7623	5040	5365	8725	6831	7145	7189	7998	5539	3541	4591	5944	5172	5265	9208	9407	4158	6690
		BMAC	4102	4838	4614	4951	6781	8893	5505	19972	6199	22387	6668	9211	6059	6637	7030	9380	8868	9345	10349	15258	24441	20459	20935	15838	12671
Bone area at the surface of TCP particles			donor 1					donor 2					donor 3					donor 4					donor 5
			section 1	section 2	section 3	section 4	section 5	section 1	section 2	section 3	section 4	section 5	section 1	section 2	section 3	section 4	section 5	section 1	section 2	section 3	section 4	section 5	section 1	section 2	section 3	section 4	section 5
		Cont BMP	1188	1575	316	3010	494	1211	1473	232	2241	567	1254	1879	816	1331	821	1543	1432	627	866	987	1188	1543	965	2010	2343
(SA)		PB	3598	2319	3255	3762	3352	3785	3821	3496	5578	6039	dead	dead	dead	dead	dead	5870	3786	4319	8324	7034	5767	4851	5212	4230	5988
		PBPPP	1603	2545	2057	2075	1644	4032	4055	3506	2890	1698	3616	3256	4700	3540	4151	4681	5259	4083	3826	3780	3601	3727	6272	4555	4414
		PBPRP	2485	2226	3292	2830	3816	2759	3428	2593	3218	2587	3500	2698	4452	3458	2161	7864	5964	5634	6442	7580	4253	4481	3364	4112	2551
		BM	2530	2106	2217	2001	2800	6752	7017	6002	5891	8707	2899	2688	5440	5075	2786	6199	4155	4763	5206	6262	8773	14522	9496	12578	9109
		BMPPP	2048	2797	2697	511	2192	2534	2831	2006	2101	2161	3675	2843	3396	3899	1560	2222	1895	1225	1542	1883	2079	2721	1122	2485	1765
		BMAC	1815	1779	2605	3130	3037	8854	2495	11700	2711	10087	1820	1803	2727	2903	2879	6140	6232	5703	6456	11552	16086	12441	10864	11624	11592
Percentages of bone area
2W after transplantation
BA / TA			donor 1					donor 2					donor 3					donor 4					donor 5
		sections	section 1	section 2	section 3	section 4	section 5	section 1	section 2	section 3	section 4	section 5	section 1	section 2	section 3	section 4	section 5	section 1	section 2	section 3	section 4	section 5	section 1	section 2	section 3	section 4	section 5	average	sd
		Cont BMP	0.0246548	0.0284718	0.00603901	0.0193443	0.0134554	0.0246548	0.0284718	0.00603901	0.0193443	0.0134554	0.0246548	0.0284718	0.00603901	0.0193443	0.0134554	0.0246548	0.0284718	0.00603901	0.0193443	0.0134554	0.0246548	0.0284718	0.00603901	0.0193443	0.0134554	0.0183931	0.00798372
		PB	0.0600004	0.0539073	0.059881	0.0802059	0.0694401	0.0488085	0.04155	0.0568991	0.0361327	0.0586143	dead	dead	dead	dead	dead	0.0394145	0.0473344	0.0366571	0.0336105	0.0449919	0.0475473	0.0528664	0.0397003	0.0372992	0.040944	0.0492902	0.011905
		PBPPP	0.0540626	0.068837	0.0538492	0.0427572	0.0435633	0.071195	0.0405584	0.0367586	0.0676756	0.030484	0.016003	0.0240745	0.0408215	0.03415	0.0385568	0.0843251	0.112158	0.0790759	0.0493522	0.040014	0.0523506	0.0275893	0.0466835	0.0447961	0.0606908	0.0504153	0.0208082
		PBPRP	0.0433627	0.0468669	0.0969381	0.0932886	0.0969478	0.052304	0.0429023	0.0546489	0.0769267	0.0483434	0.0758352	0.0635937	0.0474737	0.0486948	0.0579929	0.0295664	0.0418077	0.0345306	0.0408943	0.0402877	0.0365423	0.0385289	0.0550756	0.0471423	0.0528484	0.0545338	0.0187685
		BM	0.072689	0.0508516	0.0585263	0.0715342	0.0713747	0.0723583	0.046374	0.0473199	0.070279	0.0527583	0.0596089	0.0550758	0.0536863	0.0529828	0.0462858	0.0623039	0.073249	0.0780386	0.0826223	0.0727383	0.0615753	0.0745595	0.0843331	0.0512795	0.071133	0.0637415	0.0114979
		BMPPP	0.036649	0.0607761	0.033937	0.0655096	0.0320245	0.102283	0.0988811	0.0222089	0.0284663	0.0223972	0.0536198	0.045821	0.031117	0.0327459	0.0368607	0.0554125	0.035623	0.0586402	0.0497705	0.0575661	0.0575809	0.0752958	0.0367908	0.0503439	0.0507197	0.0492416	0.0203179
		BMAC	0.0889111	0.110069	0.052722	0.107053	0.11383	0.0765098	0.0878544	0.0918735	0.0807571	0.0909986	0.0850457	0.0873431	0.0668144	0.077329	0.0631481	0.0999507	0.0819801	0.0920962	0.0874769	0.0929997	0.0894665	0.109495	0.0925002	0.0936419	0.0877744	0.0883056	0.0139938
SA / TA			donor 1					donor 2					donor 3					donor 4					donor 5
			section 1	section 2	section 3	section 4	section 5	section 1	section 2	section 3	section 4	section 5	section 1	section 2	section 3	section 4	section 5	section 1	section 2	section 3	section 4	section 5	section 1	section 2	section 3	section 4	section 5	average	sd
		Cont BMP	0.00246096	0.00468229	0.00161991	0.00235953	0.00415971	0.0055775	0.0022863	0.00361416	0.00183626	0.00359426	0.00375072	0.00222541	0.00403365	0.00415025	0.00298537	0.00244233	0.00209793	0.00409512	0.00314542	0.00274484	0.00278181	0.00386366	0.00256059	0.00407695	0.00217582	0.00317283	0.000981071
		PB	0.00386978	0.00565306	0.0113706	0.0147791	0.0156108	0.0131304	0.012073	0.0108614	0.0103957	0.0163482	dead	dead	dead	dead	dead	0.0121084	0.0162834	0.0137706	0.0107111	0.0126897	0.0129585	0.0165255	0.0130909	0.0164358	0.0142766	0.0126471	0.00327343
		PBPPP	0.00374905	0.00486803	0.0055922	0.00600925	0.00494964	0.00602639	0.00488357	0.00427866	0.00320786	0.00267277	0.00573181	0.00461862	0.00248542	0.00206088	0.00699344	0.00967346	0.00954201	0.0114704	0.00981976	0.00609867	0.00956785	0.00766916	0.0103223	0.015716	0.00715746	0.00660659	0.00318016
		PBPRP	0.00667748	0.00704609	0.021046	0.0128106	0.0193389	0.0058042	0.00978579	0.00719455	0.0166542	0.00867211	0.00466887	0.00466983	0.00876479	0.00479244	0.0086497	0.00862354	0.00943727	0.00869542	0.0108921	0.00521386	0.00928764	0.008102	0.0109385	0.00843679	0.0119428	0.00952582	0.00414226
		BM	0.0126579	0.0130102	0.0135946	0.0145119	0.0163705	0.0119686	0.0247671	0.00962438	0.00373334	0.0444535	0.00703786	0.00653294	0.0132233	0.0126895	0.0143166	0.025642	0.0315637	0.0269797	0.0467824	0.0208629	0.0307129	0.0265271	0.0312974	0.0325399	0.0368324	0.0211293	0.0115786
		BMPPP	0.0115169	0.00532416	0.0171528	0.00636267	0.0103882	0.0280888	0.0124085	0.00315778	0.0037759	0.00422367	0.0108964	0.0113845	0.00833222	0.00606665	0.00504843	0.0143513	0.0132321	0.00953636	0.00903179	0.00753439	0.0052033	0.00714378	0.00866943	0.00892647	0.00699931	0.00939023	0.00512459
		BMAC	0.0309441	0.0207987	0.0241311	0.0204737	0.0223519	0.0263237	0.0275975	0.0277064	0.034931	0.0440409	0.0205482	0.0229302	0.0149763	0.0213315	0.0118021	0.0564104	0.0541636	0.0464306	0.0447588	0.0474098	0.0368257	0.0476788	0.0351656	0.0422633	0.0353944	0.0326955	0.0122352
4W after transplantation
BA / TA			donor 1					donor 2					donor 3					donor 4					donor 5
			section 1	section 2	section 3	section 4	section 5	section 1	section 2	section 3	section 4	section 5	section 1	section 2	section 3	section 4	section 5	section 1	section 2	section 3	section 4	section 5	section 1	section 2	section 3	section 4	section 5	average	sd
		Cont BMP	0.0645676	0.0876435	0.0461517	0.079421	0.0448235	0.0589624	0.0396995	0.0834192	0.0637025	0.00745155	0.088361	0.0633601	0.0563783	0.0651407	0.0610292	0.0833006	0.0777774	0.0618836	0.0771428	0.0514982	0.0642648	0.0771207	0.0639479	0.0709395	0.0750124	0.06452	0.0173978
		PB	0.0456534	0.0387609	0.0806361	0.0651998	0.0570963	0.0356319	0.0252206	0.046633	0.0252566	0.0525646	dead	dead	dead	dead	dead	0.111026	0.117751	0.105993	0.128892	0.132027	0.196959	0.198673	0.146051	0.132137	0.160253	0.0951208	0.0540041
		PBPPP	0.0622383	0.0868962	0.0627726	0.0645761	0.0523879	0.116797	0.12475	0.109028	0.14629	0.112011	0.119921	0.0959646	0.142631	0.145415	0.106791	0.185322	0.166604	0.170532	0.121344	0.174896	0.148454	0.130488	0.133655	0.116146	0.140074	0.121439	0.0355802
		PBPRP	0.11175	0.104043	0.122786	0.115482	0.110885	0.123214	0.131738	0.0987902	0.122898	0.147132	0.119004	0.0947041	0.15812	0.166012	0.106442	0.149277	0.0963718	0.169212	0.108038	0.111694	0.103702	0.127889	0.146811	0.148396	0.109852	0.12417	0.0216721
		BM	0.115536	0.103886	0.134911	0.128136	0.145421	0.109378	0.12796	0.130838	0.141867	0.162608	0.138947	0.144423	0.16452	0.129601	0.113085	0.102571	0.100651	0.16008	0.177005	0.161953	0.11408	0.175769	0.115224	0.148935	0.118377	0.13463	0.0226538
		BMPPP	0.081157	0.0974289	0.0899353	0.0696382	0.0831412	0.103801	0.0939469	0.114214	0.0766377	0.0770745	0.0931929	0.0835484	0.0769454	0.0782749	0.119659	0.117349	0.0732444	0.100578	0.129327	0.0988853	0.0703915	0.1235	0.126815	0.055423	0.0891121	0.0929288	0.0195781
		BMAC	0.0967316	0.128081	0.120747	0.112625	0.158902	0.108405	0.10749	0.227192	0.123201	0.241812	0.124308	0.186771	0.122933	0.137777	0.12238	0.217507	0.20681	0.216666	0.23252	0.277	0.260196	0.237019	0.237401	0.176332	0.140787	0.172864	0.055922
SA / TA			donor 1					donor 2					donor 3					donor 4					donor 5
			section 1	section 2	section 3	section 4	section 5	section 1	section 2	section 3	section 4	section 5	section 1	section 2	section 3	section 4	section 5	section 1	section 2	section 3	section 4	section 5	section 1	section 2	section 3	section 4	section 5	average	sd
		Cont BMP	0.0220294	0.0289692	0.00483713	0.0425899	0.00640336	0.0228637	0.0249796	0.00427036	0.0331146	0.00749118	0.0256374	0.0345684	0.012219	0.0225846	0.0145485	0.0318861	0.0242811	0.0100391	0.0125551	0.0145474	0.0235565	0.0262571	0.0126015	0.030717	0.0306138	0.0209664	0.0102258
		PB	0.0514279	0.0308042	0.0434986	0.0507829	0.0454817	0.052889	0.0519503	0.0470095	0.0756206	0.0863775	dead	dead	dead	dead	dead	0.0798292	0.0451585	0.0573161	0.0991495	0.0874462	0.0787207	0.0651368	0.0695174	0.0546695	0.0778704	0.0625328	0.0177642
		PBPPP	0.0243218	0.0383942	0.0320405	0.0306205	0.0239371	0.0564864	0.0613985	0.0507505	0.0434064	0.0261472	0.0355262	0.0323626	0.0509049	0.0386492	0.0474563	0.0623244	0.0757672	0.0579174	0.055587	0.0509798	0.0503467	0.0500081	0.0806273	0.0605316	0.0595883	0.0478432	0.0148977
		PBPRP	0.0346559	0.0320509	0.0475489	0.0401145	0.0557569	0.0562453	0.0734425	0.0505153	0.0607973	0.0549094	0.0469893	0.0382961	0.063174	0.038256	0.0391457	0.0968413	0.0764615	0.0705131	0.0768873	0.094692	0.0749441	0.0794828	0.0600307	0.0694677	0.0454408	0.0590664	0.0178568
		BM	0.0516169	0.040351	0.0493478	0.0446223	0.05939	0.0776244	0.0809063	0.0692009	0.0672896	0.0974482	0.0484669	0.0464032	0.0846324	0.0797918	0.0466886	0.0936433	0.0654774	0.0931875	0.0996097	0.107136	0.0912163	0.14536	0.101849	0.125827	0.0989356	0.0786409	0.0266955
		BMPPP	0.0402445	0.0527606	0.0519613	0.0130301	0.044342	0.0394587	0.0427663	0.0300556	0.0319476	0.0310453	0.0392532	0.0347721	0.036572	0.0424529	0.0233393	0.0470753	0.0391974	0.026837	0.0335502	0.0360018	0.0277956	0.0364946	0.0151256	0.0331232	0.0235101	0.0349085	0.00971585
		BMAC	0.0428005	0.0470971	0.0681723	0.0712011	0.0711675	0.10793	0.0487171	0.133094	0.0538795	0.108954	0.0339293	0.0365594	0.055329	0.0602632	0.0501184	0.142377	0.145336	0.132225	0.145053	0.20972	0.17125	0.14413	0.123197	0.129416	0.128799	0.0984285	0.0478936
